# Supplementary material for: Elevated Serum Gas6 Is a Novel Prognostic Biomarker in Patients with Oral Squamous Cell Carcinoma
Source: PLoS One. 2015 Jul 24;10(7):e0133940. doi: 10.1371/journal.pone.0133940 (PMC4514879; doi:10.1371/journal.pone.0133940)
Supplement: S1 File — (XLSX) [file pone.0133940.s004.xlsx]

## Sheet: OSCC patients
Number	Serum Gas6	Age	Gender	Somking	Drinking	Tumor differentiation	TNM stage	Lymph metastasis
P88	32.4074	43	Female	NO	NO	Moderate	III	Yes
P23	30.7361	46	Female	NO	NO	Moderate	III	Yes
P128	13.239	39	Female	NO	NO	Moderate	III	Yes
P82	23.3907	56	Male	NO	NO	Moderate	IV	Yes
P83	28.7365	54	Male	NO	NO	Poor	III	NO
P92	32.907	42	Male	NO	NO	Poor	II	Yes
P43	33.7427	41	Female	NO	NO	Poor	III	Yes
P109	29.4094	60	Male	NO	NO	Poor	III	Yes
P73	35.415	42	Female	NO	NO	Poor	IV	Yes
P62	35.9923	42	Female	NO	NO	Poor	IV	Yes
P125	15.7173	45	Male	NO	NO	Well	I	NO
P124	10.5353	47	Male	NO	NO	Well	I	NO
P112	22.5785	70	Female	NO	NO	Well	I	NO
P1	23.1776	42	Female	NO	NO	Well	II	NO
P64	32.4602	65	Female	NO	NO	Well	II	Yes
P71	21.8954	35	Female	NO	Yes	Moderate	I	NO
P35	14.2909	54	Male	NO	Yes	Moderate	I	NO
P21	20.1182	47	Male	NO	Yes	Moderate	I	NO
P51	26.2995	52	Female	NO	Yes	Moderate	II	NO
P85	29.8913	62	Female	NO	Yes	Moderate	III	NO
P102	28.7077	56	Male	NO	Yes	Moderate	II	Yes
P76	32.427	56	Male	NO	Yes	Moderate	III	Yes
P49	35.2233	56	Male	NO	Yes	Moderate	III	Yes
P63	40.0356	65	Male	NO	Yes	Moderate	IV	Yes
P44	20.9776	45	Female	NO	Yes	Poor	II	NO
P57	34.0853	43	Male	NO	Yes	Poor	III	Yes
P47	32.6645	44	Male	NO	Yes	Poor	III	Yes
P118	19.1817	67	Male	NO	Yes	Poor	III	Yes
P8	44.5931	55	Male	NO	Yes	Poor	IV	Yes
P32	22.3508	65	Male	NO	Yes	Well	I	NO
P31	23.4689	58	Male	NO	Yes	Well	I	NO
P52	24.8051	42	Female	NO	Yes	Well	II	NO
P116	11.2497	71	Female	NO	Yes	Well	II	NO
P103	20.3015	43	Male	NO	Yes	Well	II	NO
P94	28.9804	51	Female	NO	Yes	Well	III	NO
P11	28.3811	43	Female	NO	Yes	Well	III	Yes
P39	42.2622	46	Male	NO	Yes	Well	IV	Yes
P18	33.2298	42	Female	Yes	NO	Moderate	I	NO
P12	29.9329	41	Female	Yes	NO	Moderate	II	NO
P97	32.5791	47	Female	Yes	NO	Moderate	III	Yes
P45	32.6703	46	Male	Yes	NO	Moderate	III	Yes
P37	30.7887	78	Male	Yes	NO	Moderate	III	Yes
P22	35.151	62	Male	Yes	NO	Moderate	III	Yes
P2	29.1189	69	Male	Yes	NO	Moderate	III	Yes
P122	27.6063	60	Male	Yes	NO	Moderate	III	Yes
P119	31.7285	64	Female	Yes	NO	Moderate	III	Yes
P113	21.2123	62	Female	Yes	NO	Moderate	III	Yes
P91	45.3737	47	Male	Yes	NO	Moderate	IV	Yes
P5	27.5692	69	Male	Yes	NO	Poor	II	NO
P6	33.3853	49	Male	Yes	NO	Poor	III	NO
P19	30.3811	62	Male	Yes	NO	Poor	III	Yes
P15	31.1831	53	Female	Yes	NO	Poor	III	Yes
P96	36.3942	48	Female	Yes	NO	Poor	IV	Yes
P16	42.6883	51	Male	Yes	NO	Poor	IV	Yes
P107	25.0832	41	Female	Yes	NO	Poor	IV	Yes
P26	20.3202	55	Male	Yes	NO	Well	I	NO
P104	26.677	45	Female	Yes	NO	Well	I	NO
P98	31.1371	53	Male	Yes	NO	Well	II	NO
P59	21.2611	43	Male	Yes	NO	Well	II	NO
P55	23.3875	68	Male	Yes	NO	Well	II	NO
P41	22.6787	45	Male	Yes	NO	Well	II	NO
P20	27.3792	49	Male	Yes	NO	Well	II	NO
P17	26.8614	58	Male	Yes	NO	Well	II	Yes
P89	32.647	49	Male	Yes	Yes	Moderate	I	NO
P40	20.0738	63	Female	Yes	Yes	Moderate	I	NO
P24	21.5751	36	Male	Yes	Yes	Moderate	I	NO
P10	24.7801	62	Male	Yes	Yes	Moderate	I	NO
P93	29.4447	73	Male	Yes	Yes	Moderate	II	NO
P9	33.0591	64	Male	Yes	Yes	Moderate	II	NO
P56	29.8257	46	Male	Yes	Yes	Moderate	II	NO
P48	23.5293	48	Male	Yes	Yes	Moderate	II	NO
P14	30.5103	45	Male	Yes	Yes	Moderate	II	NO
P13	18.2243	59	Male	Yes	Yes	Moderate	II	NO
P126	16.3933	65	Female	Yes	Yes	Moderate	II	NO
P123	19.4088	74	Male	Yes	Yes	Moderate	II	NO
P111	21.6677	57	Male	Yes	Yes	Moderate	II	NO
P95	33.6178	38	Male	Yes	Yes	Moderate	III	NO
P61	31.4119	52	Male	Yes	Yes	Moderate	II	Yes
P36	23.104	43	Female	Yes	Yes	Moderate	II	Yes
P117	13.8461	38	Male	Yes	Yes	Moderate	II	Yes
P81	30.0162	70	Male	Yes	Yes	Moderate	III	Yes
P78	30.552	61	Male	Yes	Yes	Moderate	III	Yes
P50	34.7032	68	Male	Yes	Yes	Moderate	III	Yes
P29	31.3518	34	Male	Yes	Yes	Moderate	III	Yes
P25	31.7327	61	Male	Yes	Yes	Moderate	III	Yes
P115	28.9353	55	Female	Yes	Yes	Moderate	III	Yes
P114	27.5692	44	Male	Yes	Yes	Moderate	III	Yes
P53	32.6019	77	Male	Yes	Yes	Poor	II	NO
P34	25.7974	45	Male	Yes	Yes	Poor	II	NO
P27	39.6662	57	Male	Yes	Yes	Poor	II	NO
P86	31.0341	53	Male	Yes	Yes	Poor	III	Yes
P84	30.2841	45	Male	Yes	Yes	Poor	III	Yes
P60	31.8891	55	Male	Yes	Yes	Poor	III	Yes
P58	32.0043	56	Male	Yes	Yes	Poor	III	Yes
P120	27.5692	57	Male	Yes	Yes	Poor	III	Yes
P108	26.4493	52	Male	Yes	Yes	Poor	III	Yes
P101	31.308	46	Male	Yes	Yes	Poor	III	Yes
P100	30.6178	42	Male	Yes	Yes	Poor	III	Yes
P99	24.0517	44	Male	Yes	Yes	Poor	IV	Yes
P90	23.4689	41	Male	Yes	Yes	Poor	IV	Yes
P77	41.391	39	Male	Yes	Yes	Poor	IV	Yes
P74	22.0121	64	Male	Yes	Yes	Poor	IV	Yes
P72	38.6976	45	Male	Yes	Yes	Poor	IV	Yes
P46	41.391	54	Male	Yes	Yes	Poor	IV	Yes
P127	31.0445	53	Male	Yes	Yes	Poor	IV	Yes
P121	26.4307	58	Male	Yes	Yes	Poor	IV	Yes
P110	23.7603	59	Female	Yes	Yes	Poor	IV	Yes
P80	13.9149	45	Female	Yes	Yes	Well	I	NO
P69	20.7009	60	Male	Yes	Yes	Well	I	NO
P68	22.0238	67	Male	Yes	Yes	Well	I	NO
P66	23.3233	71	Male	Yes	Yes	Well	I	NO
P4	35.1977	56	Male	Yes	Yes	Well	I	NO
P3	20.4096	40	Male	Yes	Yes	Well	I	NO
P79	29.6983	56	Male	Yes	Yes	Well	II	NO
P70	32.4602	49	Male	Yes	Yes	Well	II	NO
P7	33.04	65	Female	Yes	Yes	Well	II	NO
P67	21.2611	63	Male	Yes	Yes	Well	II	NO
P65	24.5216	45	Male	Yes	Yes	Well	II	NO
P106	25.3109	39	Male	Yes	Yes	Well	II	NO
P105	27.5878	44	Male	Yes	Yes	Well	II	NO
P75	39.2028	70	Male	Yes	Yes	Well	IV	NO
P42	30.3019	70	Male	Yes	Yes	Well	II	Yes
P38	20.2688	52	Male	Yes	Yes	Well	II	Yes
P30	18.5157	48	Male	Yes	Yes	Well	II	Yes
P28	33.4508	73	Male	Yes	Yes	Well	II	Yes
P87	30.7306	62	Male	Yes	Yes	Well	III	Yes
P54	30.1576	65	Female	Yes	Yes	Well	III	Yes
P33	30.8544	50	Male	Yes	Yes	Well	III	Yes

## Sheet: Normal controls
Subjects	Serum Gas6	Age	Gender	Smoking	Drinking
C113	12.0032	42	Male	NO	NO
C140	12.0714	44	Male	NO	Yes
C119	12.1608	31	Male	Yes	NO
C123	13.2794	64	Female	NO	NO
C126	13.4223	39	Female	NO	NO
C130	13.4319	40	Male	Yes	Yes
C63	13.798	41	Male	Yes	Yes
C86	13.8605	52	Male	Yes	NO
C45	14.2343	42	Male	NO	Yes
C99	14.5859	40	Male	NO	NO
C74	12.6009	52	Female	NO	NO
C90	14.7154	47	Female	NO	Yes
C66	14.7698	62	Male	NO	NO
C127	14.8005	47	Female	NO	Yes
C98	14.806	58	Male	Yes	NO
C131	14.8087	42	Male	Yes	NO
C73	14.8217	54	Male	NO	Yes
C61	14.8303	61	Female	NO	NO
C138	14.9906	68	Female	NO	NO
C112	15.0547	43	Male	Yes	Yes
C20	15.0622	44	Male	Yes	NO
C37	15.0622	45	Male	Yes	Yes
C39	15.1371	37	Male	Yes	NO
C124	15.2425	68	Female	NO	Yes
C132	13.3023	60	Female	NO	NO
C49	15.3519	58	Male	Yes	Yes
C47	15.4263	61	Male	Yes	NO
C38	15.4365	54	Male	Yes	NO
C24	16.5114	49	Female	NO	NO
C4	12.5863	55	Female	NO	NO
C22	12.6611	61	Male	Yes	NO
C9	15.7639	56	Male	NO	Yes
C65	15.8219	43	Male	Yes	NO
C110	16.8383	67	Male	Yes	Yes
C48	16.8734	47	Male	Yes	NO
C23	16.8858	53	Male	Yes	Yes
C103	17.0847	55	Male	Yes	Yes
C143	17.1263	48	Male	Yes	Yes
C108	17.1522	56	Male	Yes	Yes
C79	17.1986	37	Male	Yes	NO
C116	17.2116	61	Female	NO	NO
C109	17.2428	55	Male	Yes	NO
C52	17.2459	64	Female	NO	NO
C8	17.2635	56	Female	NO	NO
C139	11.3172	72	Female	NO	NO
C92	11.3205	56	Male	Yes	NO
C68	17.3804	62	Male	Yes	NO
C97	17.3852	52	Female	NO	NO
C72	17.4194	66	Female	NO	NO
C58	17.4694	61	Male	NO	NO
C144	17.5179	62	Male	Yes	Yes
C51	17.6184	39	Male	NO	Yes
C33	17.7093	42	Male	Yes	Yes
C46	17.7675	50	Male	Yes	NO
C6	17.7675	57	Male	NO	NO
C28	17.7842	60	Male	NO	NO
C5	17.842	40	Male	Yes	Yes
C25	18.0088	64	Male	Yes	NO
C106	18.0325	34	Male	Yes	NO
C77	18.0429	55	Female	NO	NO
C107	18.0454	67	Male	Yes	Yes
C78	18.0559	57	Male	Yes	NO
C21	18.1585	48	Male	Yes	Yes
C120	18.1858	64	Male	NO	NO
C104	18.2137	45	Male	Yes	NO
C60	18.2145	64	Female	NO	Yes
C35	18.2334	62	Female	NO	NO
C75	18.2637	56	Male	NO	Yes
C43	18.3083	48	Female	NO	NO
C62	18.3558	71	Male	NO	Yes
C27	18.3832	46	Female	NO	NO
C59	18.587	46	Male	NO	NO
C82	10.5884	38	Male	NO	Yes
C87	18.6664	55	Female	NO	NO
C42	18.6826	42	Male	Yes	Yes
C36	10.7575	66	Female	NO	NO
C11	18.8039	67	Male	Yes	NO
C88	18.8482	60	Male	Yes	NO
C55	18.885	56	Male	Yes	NO
C122	9.90018	52	Female	NO	NO
C30	9.98211	60	Male	NO	NO
C105	19.1457	65	Male	NO	Yes
C76	8.14697	44	Male	Yes	NO
C111	19.1705	71	Male	NO	NO
C141	19.1846	43	Male	Yes	NO
C40	19.2067	38	Male	Yes	Yes
C50	19.2576	50	Female	NO	NO
C34	19.2816	54	Female	NO	NO
C114	19.2899	50	Female	NO	Yes
C133	19.3938	66	Male	NO	NO
C41	19.4313	40	Male	Yes	NO
C1	19.4798	53	Male	NO	Yes
C17	19.4798	60	Male	NO	Yes
C135	19.5107	68	Male	Yes	Yes
C44	19.6559	63	Male	Yes	Yes
C12	19.7051	54	Female	NO	NO
C96	19.7541	75	Male	NO	Yes
C71	19.8354	55	Female	NO	NO
C53	19.9281	53	Female	NO	NO
C84	19.9515	37	Male	Yes	NO
C145	20.0777	44	Male	NO	NO
C118	20.1861	62	Male	NO	Yes
C29	20.3298	44	Female	NO	Yes
C26	20.4046	48	Male	NO	Yes
C91	20.4856	53	Male	Yes	NO
C67	20.5488	54	Male	Yes	Yes
C128	20.5498	44	Female	NO	NO
C121	20.5628	53	Female	NO	NO
C117	20.6407	43	Female	NO	NO
C70	20.6809	57	Male	Yes	NO
C89	20.7186	55	Male	Yes	NO
C57	20.8967	67	Female	NO	NO
C129	20.9672	58	Male	Yes	NO
C14	21.057	39	Male	NO	NO
C32	21.2282	64	Female	NO	NO
C54	21.6417	44	Female	NO	NO
C3	21.6774	60	Male	Yes	NO
C19	21.6925	61	Male	NO	Yes
C100	21.7329	54	Male	NO	NO
C125	21.7448	40	Female	NO	NO
C64	21.7566	46	Female	NO	NO
C134	21.9916	35	Male	Yes	Yes
C2	22.163	40	Male	NO	NO
C93	22.2266	37	Male	NO	Yes
C56	22.2378	74	Female	NO	NO
C94	22.2999	59	Male	NO	Yes
C7	22.318	41	Male	NO	NO
C69	22.4982	55	Male	Yes	Yes
C31	22.7256	39	Male	Yes	NO
C142	22.9774	51	Male	Yes	Yes
C80	23.107	55	Male	NO	Yes
C115	23.1736	47	Female	NO	NO
C136	23.2516	57	Male	Yes	NO
C85	23.888	41	Male	Yes	NO
C101	24.2112	55	Male	NO	Yes
C102	24.4365	56	Male	Yes	Yes
C83	24.5635	55	Male	Yes	NO
C137	25.6662	56	Male	Yes	Yes
C18	26.334	38	Male	Yes	Yes
C81	26.7846	54	Male	Yes	NO
C13	30.3933	46	Male	Yes	NO
C95	29.4304	49	Male	Yes	NO
C10	26.1957	62	Male	Yes	Yes
C15	34.1957	49	Male	NO	NO
C16	31.8896	43	Male	NO	NO

## Sheet: OSCC patient with follow up
Number	Serum Gas6	Age	Gender	Somking	Drinking	Tumor differentiation	TNM stage	Lymph metastasis	Months	Status
P116	11.2497	71	Female	NO	Yes	Well	II	NO	32	0
P128	13.239	39	Female	NO	Yes	Moderate	III	Yes	30	0
P117	13.8461	38	Male	Yes	Yes	Moderate	III	Yes	37	0
P126	16.3933	65	Male	Yes	Yes	Moderate	II	NO	37	0
P13	18.2243	59	Male	Yes	Yes	Moderate	III	Yes	32	0
P30	18.5157	48	Male	Yes	Yes	Well	III	Yes	9	1
P118	19.1817	67	Female	NO	Yes	Poor	III	Yes	42	0
P123	19.4088	74	Male	Yes	NO	Moderate	III	Yes	36	1
P40	20.0738	63	Male	Yes	Yes	Moderate	III	Yes	52	0
P38	20.2688	52	Male	Yes	Yes	Well	III	Yes	19	1
P103	20.3015	43	Male	NO	Yes	Well	II	NO	18	0
P3	20.4096	40	Male	Yes	Yes	Well	III	Yes	46	0
P69	20.7009	60	Male	Yes	Yes	Well	III	Yes	49	0
P44	20.9776	45	Female	NO	Yes	Poor	II	NO	42	0
P113	21.2123	62	Male	Yes	NO	Moderate	III	Yes	36	0
P67	21.2611	63	Male	Yes	Yes	Well	II	NO	44	0
P24	21.5751	36	Male	Yes	Yes	Moderate	III	Yes	29	1
P111	21.6677	57	Male	Yes	Yes	Moderate	IV	Yes	29	0
P36	23.104	43	Female	Yes	Yes	Moderate	II	NO	33	0
P82	23.3907	56	Male	NO	NO	Moderate	IV	Yes	28	1
P48	23.5293	48	Male	Yes	Yes	Moderate	IV	Yes	52	0
P65	24.5216	45	Male	Yes	Yes	Well	IV	Yes	23	1
P52	24.8051	42	Female	NO	Yes	Well	II	NO	42	0
P107	25.0832	41	Female	Yes	NO	Poor	IV	Yes	46	1
P106	25.3109	39	Male	Yes	Yes	Well	II	NO	15	0
P51	26.2995	52	Female	NO	Yes	Moderate	II	NO	36	0
P121	26.4307	58	Male	Yes	Yes	Poor	IV	Yes	36	1
P108	26.4493	52	Male	Yes	Yes	Poor	III	Yes	31	1
P17	26.8614	58	Male	Yes	NO	Well	II	NO	29	0
P114	27.5692	44	Male	Yes	Yes	Moderate	III	Yes	11	1
P120	27.5692	57	Male	Yes	Yes	Poor	III	Yes	26	1
P105	27.5878	44	Male	Yes	Yes	Well	II	NO	16	0
P122	27.6063	60	Male	Yes	NO	Moderate	III	Yes	33	0
P11	28.3811	43	Female	NO	Yes	Well	III	Yes	36	0
P102	28.7077	56	Male	NO	Yes	Moderate	III	Yes	23	1
P83	28.7365	54	Male	NO	NO	Poor	IV	Yes	37	0
P115	28.9353	55	Female	Yes	Yes	Moderate	III	Yes	16	0
P94	28.9804	51	Female	NO	Yes	Well	III	Yes	43	0
P2	29.1189	69	Male	Yes	NO	Moderate	III	Yes	17	0
P109	29.4094	60	Male	NO	NO	Poor	III	Yes	8	1
P79	29.6983	56	Male	Yes	Yes	Well	II	NO	17	0
P85	29.8913	62	Female	NO	Yes	Moderate	III	Yes	42	1
P42	29.9329	70	Male	Yes	Yes	Well	II	NO	54	0
P81	30.0162	70	Male	Yes	Yes	Moderate	III	Yes	18	0
P54	30.1576	65	Female	Yes	Yes	Well	III	Yes	16	1
P84	30.2841	45	Male	Yes	Yes	Poor	III	Yes	9	1
P14	30.3019	45	Male	Yes	Yes	Moderate	II	NO	9	0
P19	30.3811	62	Male	Yes	NO	Poor	III	Yes	35	0
P61	30.5103	52	Male	Yes	Yes	Moderate	II	NO	13	1
P78	30.552	61	Male	Yes	Yes	Moderate	III	Yes	36	0
P100	30.6178	42	Male	Yes	Yes	Poor	III	Yes	7	1
P87	30.7306	62	Male	Yes	Yes	Well	III	Yes	10	1
P23	30.7361	46	Female	NO	Yes	Moderate	III	Yes	10	1
P37	30.7887	78	Male	Yes	NO	Moderate	III	Yes	32	0
P33	30.8544	50	Male	Yes	Yes	Well	III	Yes	39	1
P86	31.0341	53	Male	Yes	Yes	Poor	III	Yes	5	1
P127	31.0445	53	Male	Yes	Yes	Poor	IV	Yes	8	1
P15	31.1831	53	Female	Yes	NO	Poor	III	Yes	8	0
P101	31.308	46	Male	Yes	Yes	Poor	III	Yes	39	1
P119	31.3518	64	Female	Yes	NO	Moderate	IV	Yes	13	0
P25	31.7285	61	Male	Yes	Yes	Moderate	III	Yes	36	0
P60	31.7327	55	Male	Yes	Yes	Poor	III	Yes	22	1
P58	31.8891	56	Male	Yes	Yes	Poor	III	Yes	19	1
P88	32.0043	43	Female	NO	Yes	Moderate	III	Yes	33	0
P76	32.4074	56	Male	NO	Yes	Moderate	III	Yes	10	1
P97	32.427	47	Female	Yes	NO	Moderate	III	Yes	19	1
P70	32.4602	49	Male	Yes	Yes	Well	II	NO	22	1
P64	32.4602	65	Male	NO	Yes	Well	II	NO	45	0
P47	32.5791	44	Male	NO	Yes	Poor	III	Yes	35	0
P110	32.647	59	Female	Yes	Yes	Poor	IV	Yes	12	1
P45	32.6645	46	Male	Yes	NO	Moderate	III	Yes	23	0
P6	32.6703	49	Male	Yes	NO	Poor	III	NO	13	1
P92	32.907	42	Male	NO	NO	Poor	II	NO	35	0
P28	33.04	73	Female	Yes	Yes	Well	II	NO	32	0
P74	33.2298	64	Male	Yes	Yes	Poor	IV	Yes	23	1
P95	33.3853	38	Male	Yes	Yes	Moderate	III	NO	17	1
P5	33.4508	69	Male	Yes	NO	Poor	II	NO	33	0
P43	33.6178	41	Female	NO	Yes	Poor	III	Yes	22	0
P57	33.7427	43	Male	NO	Yes	Poor	III	Yes	12	1
P50	34.0853	68	Female	Yes	Yes	Moderate	III	Yes	32	0
P22	34.7032	62	Male	Yes	NO	Moderate	III	Yes	23	0
P49	35.151	56	Male	NO	Yes	Moderate	III	Yes	14	1
P99	35.1977	44	Male	Yes	Yes	Poor	IV	Yes	4	1
P29	35.2233	34	Female	Yes	Yes	Moderate	III	Yes	16	1
P73	35.415	42	Female	NO	Yes	Poor	IV	Yes	39	0
P62	35.9923	42	Female	NO	Yes	Poor	IV	Yes	25	0
P96	36.3942	48	Female	Yes	NO	Poor	IV	Yes	14	1
P72	38.6976	45	Male	Yes	Yes	Poor	IV	Yes	34	0
P75	39.2028	70	Male	Yes	Yes	Well	II	NO	46	0
P39	39.6662	46	Male	NO	Yes	Well	II	NO	8	1
P63	40.0356	65	Male	NO	Yes	Moderate	IV	Yes	12	1
P77	41.391	39	Male	Yes	Yes	Poor	IV	Yes	8	1
P46	41.391	54	Male	Yes	Yes	Poor	IV	Yes	20	0
P90	42.2622	41	Male	Yes	Yes	Poor	IV	Yes	18	1
P16	42.6883	51	Male	Yes	NO	Poor	IV	Yes	27	1
P8	44.5931	55	Male	NO	Yes	Poor	IV	Yes	5	1
P91	45.3737	47	Male	Yes	NO	Moderate	IV	Yes	17	0

## Sheet: Gas6-PCR 
Tumor Tissue		ΔCT
Gas6	GAPDH	ΔCT	ΔΔCT	2-ΔΔCT	Normalized 2-ΔΔCT
25.8953	17.4884	8.4069	-1.9277	3.80448	3.32287
27.2944	17.5704	9.724	-0.610599	1.52689	1.3336
26.4678	17.5453	8.92248	-1.41212	2.66129	2.32439
27.1507	18.1766	8.9741	-1.3605	2.56774	2.24269
26.3864	17.8536	8.53281	-1.8018	3.48654	3.04518
26.8454	17.7267	9.11869	-1.21591	2.32287	2.02882
26.9054	17.5083	9.3971	-0.937499	1.9152	1.67276
25.7032	17.602	8.10124	-2.23336	4.70228	4.10701
27.6419	17.2236	10.4183	0.0837012	0.943634	0.824179
25.286	17.3321	7.9539	-2.3807	5.20789	4.54862
26.3569	16.9443	9.4126	-0.921999	1.89474	1.65488
25.3744	17.1047	8.2697	-2.0649	4.18405	3.65439
26.9615	18.0971	8.86438	-1.47022	2.77064	2.4199
26.5282	18.1973	8.3309	-2.0037	4.01027	3.50261
26.9084	18.1097	8.79868	-1.53593	2.89975	2.53267
27.0676	18.0874	8.98021	-1.3544	2.5569	2.23322
26.5323	17.8478	8.68454	-1.65006	3.13847	2.74117
27.103	18.1068	8.9962	-1.3384	2.5287	2.2086
25.6398	17.0522	8.58762	-1.74699	3.35656	2.93166
25.817	16.8249	8.99211	-1.3425	2.5359	2.21488
26.1374	16.7891	9.3483	-0.986298	1.9811	1.73031
27.2894	18.4895	8.7999	-1.5347	2.89728	2.53051
28.9021	20.1465	8.75559	-1.57902	2.98766	2.60945
27.9581	19.7495	8.2086	-2.126	4.36505	3.81248
28.3678	18.5274	9.8404	-0.494199	1.40854	1.23023
26.7045	18.3887	8.31581	-2.0188	4.05246	3.53946
27.8976	18.3587	9.5389	-0.795699	1.73592	1.51617
27.3221	18.0493	9.2728	-1.0618	2.08753	1.82327
27.4016	17.8765	9.5251	-0.809499	1.7526	1.53074
27.02	17.8352	9.1848	-1.1498	2.21883	1.93795
27.5496	18.7193	8.8303	-1.5043	2.83687	2.47775
27.8155	18.2868	9.5287	-0.805899	1.74823	1.52693
28.7634	18.4704	10.293	-0.0415987	1.02925	0.89896
27.451	19.2124	8.23859	-2.09602	4.27527	3.73407
27.0768	18.7362	8.3406	-1.994	3.9834	3.47914
28.2075	18.8402	9.3673	-0.967299	1.95518	1.70767
27.7305	19.2305	8.50001	-1.8346	3.56672	3.11521
28.8856	19.2426	9.643	-0.691599	1.61507	1.41062
28.4509	19.1083	9.3426	-0.991998	1.98894	1.73716
28.7073	20.0939	8.6134	-1.7212	3.2971	2.87972
27.8814	19.2535	8.62793	-1.70667	3.26407	2.85087
28.165	19.2304	8.9346	-1.4	2.63901	2.30494
27.6413	19.5855	8.0558	-2.2788	4.85274	4.23843
28.2552	19.2601	8.9951	-1.3395	2.53063	2.21028
27.8801	19.2428	8.6373	-1.6973	3.24293	2.83241
26.1025	18.2912	7.8113	-2.5233	5.74895	5.02119
27.5812	18.3699	9.21131	-1.1233	2.17844	1.90267
27.5152	18.2213	9.2939	-1.0407	2.05722	1.7968
27.4341	18.1176	9.3165	-1.0181	2.02525	1.76887
27.8856	18.127	9.7586	-0.575999	1.49071	1.302
27.8153	17.7859	10.0294	-0.305199	1.23559	1.07918
26.4773	18.3191	8.15815	-2.17645	4.5204	3.94816
27.339	18.8564	8.4826	-1.852	3.61	3.15301
28.1405	18.1985	9.942	-0.392598	1.31276	1.14657
26.4763	18.0838	8.3925	-1.9421	3.84264	3.3562
27.6713	18.3848	9.28649	-1.04811	2.06782	1.80606
26.945	17.6993	9.2457	-1.0889	2.12712	1.85784
27.0571	17.8557	9.2014	-1.1332	2.19344	1.91578
26.8965	18.6563	8.24016	-2.09445	4.27062	3.73001
27.6386	18.6764	8.9622	-1.3724	2.58901	2.26126
29.4097	21.4342	7.9755	-2.3591	5.1305	4.48103
28.5271	18.7228	9.8043	-0.530299	1.44423	1.2614
27.4029	18.6434	8.7595	-1.5751	2.97956	2.60238
28.7263	18.791	9.9353	-0.399299	1.31887	1.15191
28.465	18.6999	9.7651	-0.569499	1.48401	1.29615
30.075	18.0054	12.0696	1.735	0.300409	0.26238
26.1968	17.7398	8.457	-1.8776	3.67463	3.20946
26.8266	17.6362	9.1904	-1.1442	2.21023	1.93044
30.4966	21.2631	9.2335	-1.1011	2.14518	1.87362
29.43	21.2264	8.2036	-2.131	4.38021	3.82571
27.498	18.259	9.239	-1.0956	2.13702	1.86649
27.1215	17.4628	9.6587	-0.675898	1.59759	1.39535
26.2971	17.6188	8.6783	-1.6563	3.15207	2.75305
27.6619	17.8907	9.7712	-0.563398	1.47775	1.29068
27.0727	17.3931	9.6796	-0.654999	1.57461	1.37528
27.2289	17.3626	9.8663	-0.468298	1.38348	1.20834
27.342	17.4796	9.8624	-0.472199	1.38722	1.21161
27.3823	17.4745	9.9078	-0.426799	1.34425	1.17408
25.7022	16.1294	9.5728	-0.761799	1.6956	1.48096
24.8299	15.6314	9.1985	-1.1361	2.19786	1.91963
27.7388	18.506	9.2328	-1.1018	2.14622	1.87453
27.2741	18.3346	8.93951	-1.3951	2.63006	2.29712
27.3814	18.5451	8.8363	-1.4983	2.82509	2.46746
27.9559	18.4462	9.5097	-0.824899	1.77141	1.54717
28.395	18.9951	9.39994	-0.934659	1.91144	1.66947
26.8342	18.0053	8.82891	-1.5057	2.83962	2.48015
26.9689	18.1311	8.8378	-1.4968	2.82216	2.4649
27.4708	18.0703	9.4005	-0.934099	1.9107	1.66882
30.1394	20.6942	9.4452	-0.889399	1.8524	1.61791
30.96	20.3365	10.6235	0.288901	0.818525	0.714908
25.6937	17.0799	8.6138	-1.7208	3.29619	2.87892
26.2896	17.4326	8.857	-1.4776	2.78485	2.43231
27.6661	19.7597	7.9064	-2.4282	5.38221	4.70088
28.5379	19.0792	9.4587	-0.875899	1.83515	1.60284
29.0697	19.3669	9.7028	-0.631799	1.5495	1.35334
28.4996	18.9501	9.5495	-0.785099	1.72321	1.50507
27.3303	19.8429	7.4874	-2.8472	7.19602	6.28507
28.3968	19.0255	9.3713	-0.963299	1.94976	1.70294
29.9506	18.4936	11.457	1.1224	0.459329	0.401182
26.1665	16.5577	9.6088	-0.725798	1.65382	1.44446
29.323	20.7711	8.5519	-1.7827	3.44069	3.00513
30.4998	21.1447	9.3551	-0.979499	1.97178	1.72217
28.3234	19.0712	9.2522	-1.0824	2.11755	1.84949
29.1861	19.6034	9.5827	-0.751899	1.68401	1.47083
27.4782	18.5018	8.9764	-1.3582	2.56365	2.23912
28.737	19.6386	9.0984	-1.2362	2.35577	2.05755
28.8723	21.3658	7.5065	-2.8281	7.10138	6.20241
28.4778	20.0687	8.4091	-1.9255	3.79868	3.31781
30.5051	20.5903	9.9148	-0.419799	1.33774	1.1684
29.0353	19.7047	9.3306	-1.004	2.00555	1.75167
31.3247	21.2643	10.0604	-0.274199	1.20932	1.05623
32.7641	24.2026	8.5615	-1.7731	3.41787	2.9852
30.0965	20.3567	9.7398	-0.594799	1.51026	1.31908
31.0663	22.1757	8.8906	-1.444	2.72074	2.37632
28.7729	19.3294	9.4435	-0.891099	1.85459	1.61982
27.991	18.5069	9.4841	-0.850498	1.80312	1.57487
29.3705	18.9111	10.4594	0.124801	0.91713	0.801031
28.6501	18.4814	10.1687	-0.165899	1.12186	0.979848
28.969	20.3716	8.5974	-1.7372	3.33387	2.91184
27.8266	17.8558	9.9708	-0.363798	1.28681	1.12391
26.159	17.7961	8.36291	-1.9717	3.9223	3.42577
26.0962	17.2517	8.84452	-1.49008	2.80905	2.45346
29.803	19.4245	10.3785	0.0439014	0.970028	0.847232
28.3246	18.7609	9.5637	-0.770899	1.70633	1.49033
25.6487	17.3505	8.2982	-2.0364	4.1022	3.5829
27.2895	17.5216	9.7679	-0.566698	1.48113	1.29363
28.7478	20.1608	8.587	-1.7476	3.35799	2.9329
28.9625	19.8491	9.1134	-1.2212	2.3314	2.03627
adjacent Tissue
30.7198	19.3146	11.4052	1.0706	0.47612	0.415848
29.1039	19.3339	9.77	-0.564599	1.47898	1.29175
31.7006	20.2203	11.4803	1.1457	0.45197	0.394755
29.0552	18.2569	10.7983	0.463702	0.725123	0.63333
28.3541	18.1373	10.2168	-0.117807	1.08508	0.947723
28.5182	18.2468	10.2714	-0.0631985	1.04478	0.912521
30.3224	19.6717	10.6507	0.316101	0.803238	0.701556
30.383	19.7023	10.6807	0.346101	0.786707	0.687118
30.0398	19.6361	10.4037	0.0691013	0.953232	0.832562
31.7119	22.055	9.6569	-0.677699	1.59959	1.39709
34.6375	22.7869	11.8506	1.516	0.349654	0.305391
33.0489	23.3652	9.6837	-0.650899	1.57015	1.37138
28.8497	18.6295	10.2202	-0.114374	1.08251	0.945471
28.0062	18.3811	9.6251	-0.709499	1.63524	1.42823
28.5641	18.9003	9.6638	-0.670799	1.59195	1.39043
28.1122	18.5184	9.59381	-0.740798	1.6711	1.45955
27.2517	17.5249	9.7268	-0.607798	1.52393	1.33102
28.699	17.5557	11.1433	0.808702	0.570895	0.498626
28.3627	17.5383	10.8244	0.489802	0.712123	0.621975
27.7287	17.4018	10.3269	-0.00769863	1.00535	0.878083
28.4417	17.6999	10.7418	0.407171	0.7541	0.658639
27.4299	17.104	10.3259	-0.00867974	1.00603	0.87868
27.3525	17.4533	9.8992	-0.435399	1.35228	1.1811
28.8398	17.3125	11.5273	1.1927	0.437483	0.382102
28.5343	17.5651	10.9692	0.634601	0.644119	0.56258
27.1597	18.3911	8.76865	-1.56596	2.96074	2.58594
28.14	18.0028	10.1372	-0.197399	1.14663	1.00148
27.4098	17.6351	9.7747	-0.559899	1.47417	1.28755
27.8994	17.7962	10.1032	-0.231399	1.17397	1.02536
27.5392	17.5147	10.0245	-0.310099	1.23979	1.08285
27.4129	18.183	9.2299	-1.1047	2.15054	1.8783
28.2541	19.1024	9.15173	-1.18287	2.27028	1.98289
27.4297	18.1536	9.2761	-1.0585	2.08276	1.81911
30.2565	19.2329	11.0236	0.689001	0.620283	0.541761
27.556	18.5515	9.00451	-1.33009	2.51419	2.19592
27.6241	18.3847	9.23943	-1.09518	2.13639	1.86595
29.2249	18.4649	10.76	0.425401	0.744632	0.650369
27.363	18.0158	9.34716	-0.987441	1.98267	1.73168
30.4631	20.4271	10.036	-0.298606	1.22996	1.07425
29.5601	18.4838	11.0763	0.741701	0.598034	0.522328
27.5926	17.2258	10.3668	0.0322016	0.977927	0.854131
28.1035	18.392	9.7115	-0.623099	1.54018	1.34521
29.568	18.4416	11.1264	0.791831	0.577611	0.504491
29.4759	18.908	10.5679	0.233302	0.850686	0.742997
30.9156	19.9562	10.9594	0.624801	0.648509	0.566414
28.8288	18.7651	10.0637	-0.270927	1.20658	1.05384
29.9759	19.694	10.2819	-0.052744	1.03724	0.905932
27.7863	18.0414	9.74495	-0.589654	1.50489	1.31438
28.3602	16.1681	12.1921	1.85754	0.275947	0.241015
27.4646	17.1778	10.2868	-0.0478083	1.03369	0.902838
29.165	18.4795	10.6855	0.350895	0.784098	0.684839
26.9487	17.4102	9.5385	-0.796103	1.7364	1.51659
29.5611	18.364	11.1971	0.862532	0.549987	0.480364
29.5216	18.338	11.1836	0.849015	0.555164	0.484885
28.3576	17.6735	10.6841	0.349474	0.78487	0.685513
29.3674	18.3388	11.0286	0.694032	0.618124	0.539875
28.8232	18.4849	10.3383	0.00367143	0.997458	0.87119
27.7225	17.8944	9.8281	-0.506506	1.42061	1.24077
27.2797	18.1043	9.17536	-1.15924	2.2334	1.95068
30.1669	19.7306	10.4363	0.101715	0.931924	0.813952
28.5824	18.4886	10.0938	-0.240806	1.18165	1.03207
26.5663	17.2326	9.33368	-1.00092	2.00128	1.74794
29.3258	17.8812	11.4446	1.10996	0.463306	0.404656
28.3345	18.361	9.97354	-0.361058	1.28437	1.12178
27.413	17.3016	10.1114	-0.223188	1.16731	1.01954
28.8971	18.8419	10.0552	-0.279431	1.21372	1.06007
28.8476	19.0858	9.7618	-0.572801	1.48741	1.29912
29.6667	19.352	10.3147	-0.0199004	1.01389	0.885541
29.1447	18.7894	10.3553	0.0206996	0.985755	0.860968
29.8353	18.5047	11.3306	0.996	0.501388	0.437918
27.8012	17.432	10.3691	0.0345399	0.976343	0.852748
29.68	19.0819	10.5981	0.263508	0.83306	0.727603
29.4543	19.7212	9.73315	-0.601457	1.51725	1.32518
30.9628	19.7989	11.1639	0.829271	0.562814	0.491567
29.5896	18.2547	11.3349	1.0003	0.499896	0.436614
27.0072	17.4651	9.54211	-0.792498	1.73207	1.51281
29.6374	19.8428	9.79465	-0.539956	1.45393	1.26988
29.2299	19.653	9.57691	-0.757698	1.69079	1.47675
29.5461	18.262	11.2841	0.949501	0.517811	0.452262
30.8685	18.6348	12.2337	1.8991	0.26811	0.23417
30.4922	19.2177	11.2745	0.939901	0.521269	0.455281
29.1173	18.5248	10.5925	0.257901	0.836304	0.730436
28.6355	17.7361	10.8994	0.564801	0.676048	0.590467
30.405	18.1512	12.2538	1.9192	0.264401	0.23093
27.5766	17.8477	9.7289	-0.605699	1.52172	1.32908
28.4819	18.0404	10.4415	0.106901	0.92858	0.811031
27.9398	17.3769	10.5629	0.228301	0.853639	0.745577
26.7681	17.4955	9.27256	-1.06204	2.08788	1.82358
28.9508	18.6769	10.2739	-0.0606986	1.04297	0.910941
27.6498	17.442	10.2078	-0.126799	1.09187	0.953648
28.1206	17.9172	10.2034	-0.131199	1.0952	0.956561
27.2219	17.2221	9.99982	-0.334787	1.26119	1.10154
26.5026	16.9311	9.57151	-0.763098	1.69713	1.48229
30.2226	19.746	10.4766	0.142001	0.906261	0.791537
28.524	17.9843	10.5397	0.205102	0.867478	0.757663
29.4166	18.0021	11.4145	1.0799	0.473061	0.413176
28.915	19.4535	9.46151	-0.873095	1.83159	1.59973
28.9005	19.2421	9.65839	-0.676214	1.59794	1.39566
28.0121	18.396	9.61611	-0.718489	1.64546	1.43716
29.3698	18.1621	11.2077	0.873102	0.545972	0.476857
27.8727	18.9271	8.9456	-1.389	2.61897	2.28743
28.0173	17.8867	10.1306	-0.203999	1.15189	1.00607
30.3252	19.0789	11.2463	0.911701	0.531558	0.464268
29.4598	19.4014	10.0584	-0.276198	1.211	1.0577
29.98	18.5655	11.4145	1.0799	0.473061	0.413176
25.4058	15.3415	10.0643	-0.270298	1.20606	1.05338
25.6609	15.9929	9.66803	-0.666571	1.5873	1.38636
25.971	15.3226	10.6484	0.313801	0.804519	0.702675
27.7563	17.9287	9.82761	-0.506997	1.42109	1.24119
26.6941	16.0807	10.6134	0.278801	0.824276	0.71993
26.6544	15.8267	10.8277	0.493101	0.710496	0.620554
25.7043	15.0766	10.6277	0.293101	0.816146	0.71283
28.5828	19.1381	9.44473	-0.889875	1.85302	1.61844
26.5585	17.2974	9.26106	-1.07355	2.1046	1.83818
30.9357	21.8296	9.10613	-1.22847	2.34319	2.04657
24.8635	15.2198	9.6437	-0.690906	1.6143	1.40994
25.8765	16.4981	9.37843	-0.956176	1.94016	1.69456
28.6088	19.1898	9.419	-0.915598	1.88635	1.64756
29.0312	18.2372	10.794	0.459401	0.727288	0.63522
26.5754	16.7123	9.86312	-0.471482	1.38653	1.21101
28.7707	18.6674	10.1033	-0.231299	1.17389	1.02529
30.4393	20.5154	9.9239	-0.410698	1.32933	1.16105
31.6682	20.5903	11.0779	0.743286	0.597377	0.521755
29.5889	19.7047	9.88419	-0.450414	1.36643	1.19346
32.6946	21.2643	11.4303	1.09569	0.467914	0.40868
37.1573	24.2026	12.9547	2.62009	0.162658	0.142067
32.5877	20.3567	12.231	1.89639	0.268615	0.234611
32.5485	22.1757	10.3728	0.0381858	0.973879	0.850595
		10.3346		1.14494	1
